# Supplementary material for: A Flexible Supercapacitor Based on Niobium Carbide MXene and Sodium Anthraquinone-2-Sulfonate Composite Electrode
Source: Micromachines (Basel). 2023 Jul 28;14(8):1515. doi: 10.3390/mi14081515 (PMC10456233; doi:10.3390/mi14081515)
Supplement: Supplementary file 1 [file micromachines-14-01515-s001.zip]

Archive with 1 entries (1 files):
- micromachines-2493420-supplementary.pdf
